# Supplementary material for: Highlighting the Major Role of Cyclin C in Cyclin-Dependent Kinase 8 Activity through Molecular Dynamics Simulations
Source: Int J Mol Sci. 2024 May 15;25(10):5411. doi: 10.3390/ijms25105411 (PMC11121562; doi:10.3390/ijms25105411)
Supplement: Supplementary file 1 [file ijms-25-05411-s001.zip]

Archive with 1 entries (1 files):
- ijms-2958960-supplementary.pdf
